# Supplementary material for: Modelling the Effect of MUC1 on Influenza Virus Infection Kinetics and Macrophage Dynamics
Source: Viruses. 2021 May 7;13(5):850. doi: 10.3390/v13050850 (PMC8150684; doi:10.3390/v13050850)
Supplement: Supplementary file 1 [file viruses-13-00850-s001.zip]

Archive with 5 entries (4 files):
- Supplementary_Figures.pdf
- Supplementary_Materials.pdf
- __MACOSX/
- __MACOSX/._Supplementary_Figures.pdf
- __MACOSX/._Supplementary_Materials.pdf
